# Supplementary material for: AgentMol: Multi-Model AI System for Automatic Drug-Target Identification and Molecule Development
Source: Methods Protoc. 2025 Dec 1;8(6):143. doi: 10.3390/mps8060143 (PMC12736193; doi:10.3390/mps8060143)
Supplement: Supplementary file 1 [file mps-08-00143-s001.zip]

Archive with 1 entries (1 files):
- mps-3943570-supplementary.pdf
